# Supplementary material for: Synthesis and Evaluation of Novel 68Ga-Labeled [D-Phe6,Leu13ψThz14]bombesin(6-14) Analogs for Cancer Imaging with Positron Emission Tomography
Source: Pharmaceuticals (Basel). 2024 May 11;17(5):621. doi: 10.3390/ph17050621 (PMC11124507; doi:10.3390/ph17050621)
Supplement: Supplementary file 1 [file pharmaceuticals-17-00621-s001.zip]

Archive with 1 entries (1 files):
- pharmaceuticals-2977952-SI.pdf
